# Supplementary material for: Cytoplasmic Lipases—A Novel Class of Fungal Defense Proteins Against Nematodes
Source: Front Fungal Biol. 2021 Jul 1;2:696972. doi: 10.3389/ffunb.2021.696972 (PMC10512399; doi:10.3389/ffunb.2021.696972)
Supplement: Supplementary file 1 [file Table_1.XLSX]

## Sheet: CLT1
NCBI Gene Accession ID	Originating Species	Annotation	Amino Acid Sequence
CLT1 (P452912 )	Coprinopsis cinerea AmutBmut	hypothetical protein CC1G_07550	MPDTSLGFKIIKDVVRQRHLDQLSAHPKLYAEPLKTMPVFATREDIVQWSEESKAQIAQGQADRVYGGPIGSPLNLNNAFMAFMESATVYLRDTSKVLDAVQKYQAGHVEEALRLLEDSTRIIDEIAEMWGMEFVQICDLPERHPDGHSFLVGPYCGAFFPKDFSGHNPFIGIAYKGTSNFGEFLNDLLAASTIKASGRLWNTEVCSGFYYPLFSTYSAKTLTTTAAVTSTMPFVMVQQAVQDLITRATTTVITHVTGHSLGGAYATLTHGQLCIEGFGAAGAAVGDLYTFGGPRAGRGDFATLFKASVAPPTDQGSTWRIVNYKDYIPKVPASKPLIPVSNPFVHIDAGVMVYPDKQPESLPSEIGTKPTWSIPTAISPHYTTEYYKSLVFATTGKPP…
XP_001840637.1	Coprinopsis cinerea okayama7#130	hypothetical protein CC1G_11285	MTGDISPELKIIKSVLRQRHLEQLKAHPRLVATPVRAGPPLYAAKDDIVQWSEESKAQISQGKANRVYGGPIGSPLDLNNAFLAFMESATVYLRDTSKVLDAVHKYHAGDVKEALRLLEDSTKAIDEIAALWGMEFVQICDLPERHPDGHSFMVGPYCGAFFPKDFSGHNPFIGIAYKGTSNFGEFVNDLLAASTVKASGRLWDTEVCKGFYYPLFSTYTSTTNADGATSTMPFVMVQQAVRDLITKATTHVITHVTGHSLGGAYGTLTHGQLCIEGFGGAGATVGDLYTFGGPRAGRSDFATLFKASVAPPTDEGSTWRIVNYEDYVPKVPASKPLIPVSNPFIHVDAGVMVYKDKFPVSLPTELGTRPTWSVPTAITPHYTTEYYKSLVFATTGKPP…
KIP04016.1	Phlebiopsis gigantea 11061_1 CR5-6	hypothetical protein PHLGIDRAFT_20095	MATTVPVDFTVVKSIIHSRHLEQLQAIASTENLVLISEPYDTELPIFATIDDIIQWTKNSMSQINKGKANRVYGGNIGSQINFYNAFVAFMESATVYLRDTAAVVEAIHILRSNRDDRLAEAARLLAQSTSAIDKIADMWDMQFIQICDLVSYHPDGHTRLVGPFCGAFVPKDIGGKNPYFGISFKGTSTYGEWLNDLISMVTVQGGNWLWNCSISQGFFYPLFSTYNNSKIKTPFAMIQDAAQSIMSKVKTSTVAHVTGHSLGGAYATLTYAQLCNSGFGRTTAPLYLGDMYTYGAPRAGRNDFANALRAAQRSQQSTVGSTWRIVNKDDYVPQVPVTFIPWHKNPFVHVDAGMKVIKNAKPFPMNSEINTHPWPTVPTSIGAHYTSEYYKSLTYATT…
KZW03795.1	Exidia glandulosa HHB12029	alpha/beta-hydrolase	MATERAPNNDDLEREIQLGELQRLTDLNVQPGTFLPVPNMPTPARKTYFELLKAWTTANIAVIQEAVEQRGFGGPFGSRIDWKCAFLAFLQSTAIYLRDEKLVSEAVEAYQRNDREGALRLYASATDMIQEIAKLWGLNFVVVCNLVEKHPDGHAHLVGPYCGAFYKSTSKPFISFTFKGTTTAQEWLNDFAAIFPPVKTPPGFLYETTVSRGFYIPIFSTFDGVANSSPFDMMVKTFNTIARTTPPSTQVMTHCTGHSLGAAYASLSYDQFTSVFENIPGFALGDLYTFGSPRVGHNDFAKAFQKAVKSSKNSGSSWRIVNNRDIVADVPLKTPIPGIGMYVHVDCGLKIYPQRSPTPLDSEIGVSRPRNVEDEQQVGDFSPPPFSHLPPAYYDSLFF…
CEL62817.1	Rhizoctonia solani AG-1 IB	hypothetical protein RSOLAG1IB_10501	MWDMDFDMVCDLTHNGSAEHKWWNGPYCGIFHSRDSSAPFLGIAFKGTDPRNYKDWLVDLKYATVKASPGILYGTNVSEGVYNGLFGHFKDGRPFDMVLRAINDLLTTKPNITEEPAMIHATGHSLGGSYSSLCFLQLTEPDSRPSKASIGDLYTFGAPRNGLKDLATAAKDALGSSTGSTWRIANVADGIPKVPPVIKKDYEPFNHIDAGWSISPSAAPQEIPSEIGTTPPPHFPTLAEWKGHAPWEYHKAMKEALVTKGDT
CCO33026.1	Rhizoctonia solani AG-1 IB	hypothetical protein BN14_07094	MAVYLRDWGLVLKSIDLYRKGQIEQAIETYKKSTEKIQELADMWDMDFDMVCDLTHNGSAEHKWWNGPYCGIFHSRDSSAPFLGIAFKGTDPRNYKDWLVDLKYATVKASPGILYGTNVSEGVYNGLFGHFKDGRPFDMVLRAINDLLTTKPNITEEPAMIHATGHSLGGSYSSLCFLQLTEPDSRPSKASIGDLYTFGAPRNGLKDLATAAKDALGSSTGSTWRIANVADGIPKVPPVIKRDYEPFNHIDAGWSISPSAAPQEIPSEIGTTPPPHFPTLAEWKGHAPWEYHKAMKEALVTKGDT
CUA70734.1	Rhizoctonia solani	hypothetical protein RSOLAG22IIIB_09062	MHEAKRNISVRHLEQLANLSMTREPITAEPGPESEIPYGLFGSSSPYDDLVEWSKESAPQIKEAVKNRAFGGPGGSPINWINAFLPFMESATVYLRDASKVVEATEAYKREDFETAFKLLEESTKQIQQIAALWGMKFQLLCDLTESSSTWGSGPYCGAFYSEDPGAPFIGVGFKGTNIWNWKDLITDINTTVVEAAEGNLYNTQVSDGVYSGLFGEHDPGRAIDLIRQGINDLIPNIPNEHGKEVVTHVTGHSLGGSYSNLCYTQFTIPGVLPPMGVLGDLYTFGCPRIGYKDFAEAMRDHLGPHTGSAWRLANKGDLVTQVPPVTPWTHDSPFNHVDAGYRLNESDKPELLPSEIGTLTSGPDVWPPSKMTFTPHYATTYYANLRQAMS
CUA70007.1	Rhizoctonia solani	hypothetical protein RSOLAG22IIIB_08848	MQAPLPIPPITLHEAKQNIAVRHLEQLANLSLTREPSTAEPGPESEIPHGLFGSSSPYDDLVEWSKENAPQIKEAVKNRAFGGPDGSPINWTNAFLPFMESATVYLRDSAKVVEATEAYKREDFETAFKLLDESTKQIQEIAALWGMKFQLLCDLTESSSTWGSGPYCGAFYSDDPAAPFIGVGFKGTNIWNWKDLITDINTTVVQAAEGNLYNTQVSDGVYSGLFGRHDPGRAIDLIRQGINDLIPNIPNEHGKEVVTHVTGHSLGGSYSNLCYTQFTIPGVLPPMGVLGDLYTFGCPRIGYKDFAEAMRDHLGPHTGSAWRIGNKGDLVTQVPPVTPWTHDSPFNHVDAGYRLYESDKPELLPSEIGTLTSGPDIWPPSKMTFTPHYATTYYANLRK…
CUA70731.1	Rhizoctonia solani	hypothetical protein RSOLAG22IIIB_09059	MDAQLPLGVNVPLGVPAGTLGDAKEKIATSHLYQLASLSFEELDEASPEEDSENEFPYGPFGSSSRYNDLLEWTKVNAAHIKKAVKNRAYGGPNGSDIQWPNVFLCFLEAAAVYLRDSEKVREAAEEAKKGGDESFEKAFQLLEESTKQIREIAALWGMKFQVLCDLVEGSGSWSQNGPYCGAFYSEDPDAPFVGVVFKGTNMKNLNDILTNLKFNAIQTEGILYNTHVSEGVHDGMFKAVGGKVAFNLIRQGLNDLCPNIANGDKDVVIHVAGHSLGGSYSNVCYTQLTVPNTLPPSSVLGDLYTFGCPRIGYKDFAEAMKDHLGEHTGSAWRIANHKDPVTKVPPIPFTGNSKFNHVDVGYRLSKSKKPELIPSEIGTLTSGPYWIALSQHHATTYY…
CZR33094.1	Fusarium proliferatum ET1	uncharacterized protein FPRO_01868	MNPLPPPTTLHDARRQIRIRHLEQLSHANITLTPPPDGDDTLILPSCNILRKELKKWSQDHMKSIQEAISKKVLSGKENIDWNCCFLAFMESMTVYLRDWDILHEAVQLYKSVKAGTSPTGDLHQVHDLYEQSVEGIKEVAAVWGMDFMQICDLTKGHNDKNPKWNGPFCGAFFPKDHEQGAPYVGITFKGTDPKNIKDINVDSSFDPVQVDAKHLFGTVVSEGVYNALFGTFNNKDSVSPFELILKALQDLVPKLNVEDNTEPLLHVTGHSLGGSYSSFCFAQLMMQNISLPAGAQLGDLYNFGSPRVGQKAWSQAFYENLGGKFPGGAWRIVNDKDIVPQVPSLLRYKPKTGPFYHIDNGIQISKEAKPQPIETERNGAGNVDIGLTRIGFVRKLAT…
KEP45294.1	Rhizoctonia solani 123E	lipase class 3	MQAPLPIPPITLHEAKRNISVRHLEQLANLSLTRDTPPPGDGSQHEIPYGLFGSSSPYDDLLEWSKENASQIKEAVRNRAFGGPDGSGIQWTNAFLGFMESATVYLRDSDKVVQATEAYKREDFETAFRLLEDSTARIQEIAALWGMKFLLLCDLTESSATWGSGPYCGAFYSEDPDAPFIGVGFKGTNIWNWKDLITDINTTVVQADEGHVYNTQVSDGVYSGMFGQHEPAPACDLIRLGLNDLIPNIPNEAGKEVVTHVAGHSLGGSYSNLCYTQFTIPGALPPMAVLGDLYTFGCPRIGYKDFAEAMRDHQGPHTGSAWRIANKGDLVTQVPPVTPWTHDSPFNHVDNGYQLSTNNKPVTLPSEIGTLTSGPDVWPPSKMTFTPHYATTYYENLQK…
KZT23164.1	Neolentinus lepideus HHB14362 ss-1	alpha/beta-hydrolase	MNTPAPLDTPHARLRFELRHRHVRQLSQIGDDYKLRTEPSPDDPINVQMLMQWTQEAQQQFDNAVAKQIFGQKGTISWEIAIVTFLEAAAMYLRDVGLVVAAIKEAKAGNKEKATEYLVKSEEGINEIAAFWGFEYTTICDLFSTTPDGHLLIVGPFCGAFSPKDQSNPFIGIGFKGTSSTQEMITDIVRQPQATGSSSILWGTNVSAGVFNCLFGTYGDWGVPMDHIMGYIQTYAALLPEGANQLITHVTGHSLGASYATLCYAQLLQCQSTNTVLGDLYAFGSPRIGENSFASQLKTALKTAQGSTWRVVDQDDSVTALPPAPAHLVGPLPLQDDPRVYIHVDSGYRIFRGNLPVAIESEIDQDPGPAPQTVEYISDLQHEQDHSPVYYWASLLVAN…
EUC54447.1	Rhizoctonia solani AG-3 Rhs1AP	lipase class 3	MQAPLPIPPITLHEAKRNISVRHLEQLANLSLTRDTPPPGDGSEREIPYGLFGSSSPYDDLLEWSKENASQIKEAVRNRAFGGPDGSGIQWTNAFLGFMESATVYLRDSDKVVEATEAYKREDFETAFRLLEDSTAKIQEIAALWGMKFLLLCDLTESSATWGSGPYCGAFYSEDPDAPFIGVGFKGTNIWNWKDLITDINTTVVQADEGHVYNTLVSDGVYSGLFGQHEPAPACDLIRLGLNDLIPNIPNEAGKEVVTHVAGHSLGGSYSNLCYTQFTIPGVLPPMAVLGDLYTFGCPRIGYKDFAEAMRDHQGPHTGSAWRIANKGDLVTQVPPVTPWTHDSPFNHVDNGYQLSTGNKPVTLPSEIGTLTSGPDVWPPSKMTFTPHYATTYHENLQK…
KLO12953.1	Schizopora paradoxa	alpha/beta-hydrolase	MSRFETIKNDLQDAHVKQLKYFSSGVEQMLDTGDAVPVASKQDIMHWIDGQEKKGCLKKAKANRMTTPEDQTTPDYNNAIFAIIGSAAMYLRRDSEMQKAIIASKEDDNVAARRHINESQTDIVEVAERLGLKFVQLCDLADVSGKKAYAGAFCGAFVSEDDEFVGVAFKGSSSWNDWREDSMINLYEARAPILYGSKVHSGFYFGLFDTFNEDGDSVQPFAMIMDGLKHFDEKYYLHVTGHSLGGAYSTFLHCELNRLAGDLQSTNATINDILTFGSPRTGVKDFADKYGENMQPHQNSWRFANKLDLVPKLPVGKGYTHVDTGYKLYKDRQPELIHSERTNEESAEAGDPGEDYGLKLPWHKIEDYYNYISRVA
CUA70005.1	Rhizoctonia solani	hypothetical protein RSOLAG22IIIB_08845	MDVHLPLGTPAPTLYRAKQDIALRHLDQLSNMSFEEEVSPPYDSDDEFPYGPFGSSSPYDNLVQWSLDNAEHIKDAVKIRAFGGPNGSDIQWTNTLLCFMEAATVYLRDSSKVKGAMEAYKKEEFEEAFRLLNESTKRIQEIAAIWGMKFQLLCDLTDGSGSWFWNGPFCGAFYSEDPDAPFVGVVFKGTNIKNLKDIMVDINTTTVQTGDMLYNTNVSKGVFNGMFNHKIPVVVHVAGHSLGGSYSNICFTQFTVPNALPPSCVLGDLYTFGCPRIGYKDFAEAMRDHLGEHTGSAWRIANLNDPVTQVPPIFSRKSPFNHVDAGYRLSQSDKPVLLPSEISTLTSGLQSWPDVTPHHAVTYYTYLQSMDAQLPLGVNAPLGVPAGTLGDAKEKIATN…
KZT23278.1	Neolentinus lepideus HHB14362 ss-1	alpha/beta-hydrolase	MTAPISLESQYLALKREVRLHHVQQLLEIGDNYKLETDLSVGTLKGAFSLDVERLVEWKKEAKQQFDKAVARQVFGTKGTISWENAILTFLESSAMYLRDEKKVGEAIKVAKSDMNLAIKFLDEADADIQKVAKSWGLRYITICDLADTAPDGRTTLVGPFCGAFSSMDPNKPFVGIAFKGTTSESEFLVDLDRELKETGDDSILWNASVSKGVFSCLFGTYGDWGVPMHHIVEFIQIETSRLAKGSTKLIPHCTGHSLGASYATLCYAQLLRYYLDPTKPVEWNLGDLYTYGSPRIAGNNFALKLKKTLSGAPKAGSAWRIVNENDVVATISPVPKYFWQGEPEQDDPMIYFHVDEAYRISAAAAQPIKSEIGTGLGPAPQTLKFLHNFKHISDHMPL…
SCO30665.1	Fusarium fujikuroi	uncharacterized protein FFMR_01903	MNPVPPPTTLHDARRQIRIRHLEQLSHANITLTSPEDDEETSILPSCKIFRAELKKWSQDHMKSIQEAISKNVLSGKENIDWNCCFLAFMESMTVYLRDWDKLHDAVQLYKSVKAGTSPNGDLHQVHDLYEQSVEGIKEVAAVWGMDFMQICELILKKAHQGHSDKNPKWNGPFCGAFFPKDHEQGAPYVGITFKGTDPKNIKDINVDSSFDPIQVDAKHLFGTVVSEGVYNALFGTFNKDSVSPFELILKALQDFVPKLNVEDNTEPLLHVTGHSLGGSYSSFCFAQLMMQNASLPAGARLGDLYNFGSPRVGQKAWSQAFYENLCGNFPGGAWRIVNDKDIVPQVPSLLKYKPKTGPFYHIDNGIQIFKEAKPAPIETERNGPGNVDIGFTRFGFVR…
KLO81099.1	Fusarium fujikuroi	uncharacterized protein LW93_4672	MNPVPPPTTLHDARRQIRIRHLEQLSHANITLTSPEDDEETSILPSCKIFRAELKKWSQDHMKSIQEAISKNVLSGKENIDWNCCFLAFMESMTVYLRDWDKLHDAVQLYKSVKAGTSPNGDLHQVHDLYEQSVEGIKEVAAVWGMDFMQICDLTKAHQGHSDKNPKWNGPFCGAFFPKDHEQGAPYVGITFKGTDPKNIKDINVDSSFDPIQVDAKHLFGTVVSEGVYNALFGTFNKDSVSPFELILKALQDFVPKLNVEDNTEPLLHVTGHSLGGSYSSFCFAQLMMQNASLPAGARLGDLYNFGSPRVGQKAWSQAFYENLCGNFPGGAWRIVNDKDIVPQVPSLLKYKPKTGPFYHIDNGIQIFKEAKPAPIETERNGPGNVDIGFTRFGFVRRL…
SCV26542.1	Fusarium fujikuroi	uncharacterized protein FFFS_00324	MNPVPPPTTLHDARRQIRIRHLEQLSHANITLTSPEDDEETSILPSCKIFRAELKKWSQDHMKSIQEAISKNVLSGKENIDWNCCFLAFMESMTVYLRDWDKLHDAVQLYKSVKAGTSPNGDLHQVHDLYEQSVEGIKEVAAVWGMDFMQICEXILKKAHQGHSDKNPKWNGPFCGAFFPKDHEQGAPYVGITFKGTDPKNIKDINVDSSFDPIQVDAKHLFGTVVSEGVYNALFGTFNKDSVSPFELILKALQDFVPKLNVEDNTEPLLHVTGHSLGGSYSSFCFAQLMMQNASLPAGARLGDLYNFGSPRVGQKAWSQAFYENLCGNFPGGAWRIVNDKDIVPQVPSLLKYKPKTGPFYHIDNGIQIFKEAKPAPIETERNGPGNVDIGFTRFGFVR…
KZZ98882.1	Moelleriella libera RCEF 2490	lipase	MAADLKTFIYDLAVSNLERFSEFEPPATLPAPPPDDREGFHGPLYQLLEKWSKDNIEAIQAAVSAQVFGKKEPINWKTAFLPFMESMAVYCRDYELLVQAWRIYRGAKRSNNLSKGVEQEAVTLYLKANHHIDELAAIWGLNFVVVCDLVNKHPKDHCWLDGPYCGAFYTKDEQKSAPFIGLAFKGTNPFRPGEDFVDLDYDLMQAGNFLDNTHVSEGVFTGLFGTFEAPNNPPYVNVREVAKRLAENMQAGPVPTHVTGHSLGGSYSQFLYAQLLIDVAPGTSAMLMGDEYTFGAPRVGSQDWAVANKRVVGLQPGLSWRIANDGDPVPKVPPTTLKPTQTDFYHVDSGFLISDKNPPAPIPSEIGGPPPPVYPIDNLEDLIKLVWQAREHLPSAYYH…

## Sheet: CLT2
NCBI Gene Accession ID	Originating Species	Annotation	Amino Acid Sequence
CLT2 (P430758)	Coprinopsis cinerea AmutBmut	hypothetical protein CC1G_11844	MTFGSLRSSSSNNNAATYEPKPSVIPEGPVDKNCAEHRPVLIGTLRLQALRGIFPKGTPFKYLMGLFGSKPSLPSPTEHWAVVVGGYYHELVIKTGNAVGYENGEAKNLDELRKQNWQFYEIDGITAFNDAAIYEAAKESIEMMPQPYDLWKNNCQTFVINLLNKICLPGRKLVLTSQGNREEHGVDDYSASDEAEKLMDDKTQHIRTAKELAKLLNYYEPGTVVDMEDTAGEDGSA
KIM22936.1	Serendipita vermifera MAFF 305830	hypothetical protein M408DRAFT_11785	MDILNIIGAVKTVGKVIEKGAEEAAEVITPHVAPHIIGPGKTIDTSRPPAEILLLPGIPIKLPDLIQDIAHKGGLGAKPNSVPTAEPKTDEPGRLVYIGSHPIGGAFGKLVYETLQDEKFRTGGGLPDPTTHWAVLVGDFYHELTGGELFVGPDGISGGVTVAYQNGKKDEEKWNLYVVGTTRFNDAAIVKAASTDIKAMSQSYNLIDNNCQCYVTRVLDSICEPGRNIAITSAQLPNGTIPFYTKANAESIMNEHTPKLQK
KIM35398.1	Hebeloma cylindrosporum h7	hypothetical protein M413DRAFT_32516	MSEKVAFTISLPPQKIHTPVASDASPSTTRRVIYLKGVGPIVHDQGKSNKIVLEKVYDDRPAAGDPFDSLCTFVIAIGREKDAAKPSGLFDALLSKTDSTELPVFPSAKIKLDEKNQGAYVWAGAGGLVVTGASSSITFSDASEIVSHLAPGENLYLRITVRSKDHSDPSFIGDVESSPGMALLSPAKLGVVSPTGGALGRNIIPKSEAHQNLTEWRRVAIGRRPLQVTGRVGIFLKRWGLLPGVAQHWSICVGDYYHELVTIDDKNTIIYQNGKVEDETYELQDIGYTTFNDQALVESGRKSIQKMDMVYRMRDNNCQKFAIHLLNLVCLVGRERVVTSFGFAQETMGPEIKYSEETGEFEIEEVEMAPPKEEEPEVTICRDLFYVEEYVALAGSTTD…
KDR69149.1	Galerina marginata CBS 339.88	hypothetical protein GALMADRAFT_160688	MSVAFTVTLPPTVVSDEAHDNSNEAPVKREIWLKSTSPFVVGQIGDIALEMVHDNDSNGVDPLASELSFAIAIGEEIAQAAQYTQLAKGVLFPASSTIRVDTETERPFLWAGRGAKAVKGSAYSVSLTEDSEIASSLSAGNYIYLRITVGVEADPQSTDLELSPGMERAPALSLGILTDVWTDVIGGVGAALNLVGPGKNVVPKDSPNEKSELRQVLLGRHPVLGPIGCFVDKWVRPFKKTEQHWAVFVGGYYHELGVNRKLNVVYRNGKVQVGDKTFELEDVGYTIFNDQAIVDAGDIAIGQMDPKYEVETNNCHKFAINLLTNICLVGRKLLDTSYAPEQQVEGPKFNEETEKFEVEETPAPVAEEKPPVTTVSTQLYYAPCAAAGSRFTNDNVPLT…
XP_009853632.1	Neurospora tetrasperma FGSC 2508	hypothetical protein NEUTE1DRAFT_140083	MGRHFPNVNRVPAGEPNINDAPRKVYIASRFVGGKLGAWTLGLIADIISSGHYLGSMPSPNYHWCVLVGDYYHQLQATKQDGKHWNWYDNNVKDWTDKWELYEVGETRFNDNAIASAGIEAIQDMDEVYKLVDNNCQKFTLKLLDLICADGRKKVYTSYSRHKLKAGFIPGELLDESKPEEKVEVEVAFVEDGVAHIELLDRAFELMDEKTPTLAEDETVKEIEKEKDAEKK
XP_959730.1	Neurospora crassa OR74A	hypothetical protein NCU05755	MGRHFPDINRVPAGEPNINDAPRKVYIASRFVGGKLGAWTVGLIADIISSGHYLGSMPSPNYHWCVLVGDYYHQLQATKQDGKHWNWYDNNVKDWTDKWELYEVGETRFNDNAIASAGIEAIQDMDEVYKLVDNNCQKFTLKLLDLICADGRRKVYTSYSRHKLKAGFIPGELLDESNPGEKVEVEVAFVEDGVAHIELLDKAFELMDENTPTLAEEEIFKEI
EMD38597.1	Gelatoporia subvermispora B	hypothetical protein CERSUDRAFT_113779	MELKDILFDLLPEKVTREDLAIAGVLLPKGANVVPYETPRRDDEPRKVYVACAPMDINQRLLGDNADFIATFAERLGLEAPPNPTFHWAVIVGDYVHELDYDDTRHRCILYQTQKYVPKEWRINEVGTTRFSDYAIVEAGQQGIDMMRPKYNVWDNNCQKLVINILDLICEGGRQKLWTTFAWDAIESAETDSDSEEHPPVEPKVSYVPPAGHRRQVRPQLEGDEEEQRAQEEEHAKMLLRALGIMLETPRITA
OCH95615.1	Obba rivulosa	hypothetical protein OBBRIDRAFT_540849	MLPRSLIVVGFPASDNCPRRQQYNAMDLKDILSDIFLPENVTRDELAMAGVKLPKGVNNVPYETPGRDVEPRKVYVGCAPMEINLKLLGSHADFIATFATRLGIEPPLNPTFHWAVIVGDFVHELDYDDTHHCCVLYQNQKYAPERWRVSEVGTTCFSDYAIVEAGEQAIDTMRPKYNVWDNNCQKLVINILDLICEGGRKKLWTTWAFDAMAVETDQDFGDQSVESSASFKPPQGTRVMVQQRLDGDEAEQQAQEEEHREMLVRALTIMQKETPRVGA
KDR79580.1	Galerina marginata CBS 339.88	hypothetical protein GALMADRAFT_39052	LGPGKNVVPKDTPDQDGPIRRVIIGWHPVCGGIGRFLNNFGGFPRKAQHWAVFVGDYYHELSSDADLNILYQNGKIEDEVFEYQDAGYTHFNDQAIVDAGMLLVAFLAIKQMDPEYRLMDNNCQKFSIYLMEKICLAGRVRFDTSYAPSQSVVLP
EXL47588.1	Fusarium oxysporum f. sp. radicis-lycopersici 26381	hypothetical protein FOCG_11748	MDLESIWQHLKEASGATASPAQSFTDPSTGAIFPIIKNLLRHPLQKLGVAGKQENMIPPAPPSKTNPPREVLLGSHVVTGMIAKLIGALTPQTRVLPTTFSSNPAPDPTHHWAILVGDYYHELSSDLDWIILYNNDKTSAQTFLGGWEKPMLIGKTTFNDEAIRQAAEDVIKAMVPEYNVYNNNCQLFCMNLADVICDGGHAAPTTSWQMIPALQSEPAKRVREIALKYTPFISPVQMA
KPM41106.1	Neonectria ditissima	hypothetical protein AK830_g5454	MGLSLLYGLYKLTNRNEETTAANPKADQALISTYQSNRHHDNKSIVPEREAYINADARDVYIASRILMGGGLGGVVGHVDKEYLHSVKDFMTNGLYTALEDAPDPTHHWCVVVGDYLHQLQATSLNSGWNYYTNEVLNMSDGWTKYKLGSTNFNDIAIRNSAVHAMYEMPEVYNVLDNNCQHFTLRLLDKILRDGRKKVKLLNQTYGQMRQEPIALPKPVKVYRIGEAPPAADDDNVAVEQRPIEPAKVKAPKVELEEDENENAVAVDDKNGQVAVVESEKDHLLMIKEAVGIMIQNTPLIKEGAGEE
EMT72599.1	Fusarium oxysporum f. sp. cubense race 4	hypothetical protein FOC4_g10001237	MDLESIWQHLKEATGASASPAQSLIDPSTGGIFPISIVENLFRYPLQKLGIAGKQENMIPPATPSKSDPPREVLLGSHVVAGMIGKLVAAITLIRKPGVPPYNFSSNPAPDPTHHWAILVGDYYHELGGDVEFNILYNNDKTSAQTFLGLWEKPIVIGKTTFNDEAIRQAAEDVIKAMVPRYNIYNNNCQLFCMNLADAICEGGHATPTTSWQMRPVLQSEPAKRVREITLKQTPFIPPIELA
XP_007925338.1	Pseudocercospora fijiensis CIRAD86	hypothetical protein MYCFIDRAFT_133906	MADKVTTFVKPYLQQAQSWTAKEASDAKKELQKAAGLGSRPDVVPDGEALVSGEPRTVELGWHPVAGATGKWFAEKTGIGKQITAKIGKYPDPTQHWAVIVGDYVHQLWMDGNLDIIYINEELKREEWHIFEVGKTRFNDQAVREASRMTIHNMREKRPAYNLISNNCQNFAVELLKAIQVGAHREFGTSFAIYQRATGKGAIMDLFADKPGQDPPQLKHDEDEVPPPKRQDNVSFAQQVMHDNTTQLDHDGDPRQS
XP_023625655.1	Ramularia collo-cygni	uncharacterized protein RCC_04609	MNMFKRSKDKDKDKPKSPKARSLGDENVEGEKDGKTSMTDKLTTYTKTYLKQAQSWTAKEASDAKKELQKAAGLGERPNVVPEGEALVTGEPRTVELGWHPVAGATGKWFAEKTVIGKQISQKIGHYPDPTQHWAVIVGDYVHQLWMDNNLDIIYINEKLNRDDWHLFEVGKTRFNDQALYEASRMTIHNMREKRPAYNLISNNCQNFAVELLKAIQVGAHREFGTTFAIYQRATGKGAIRDLFAGQPEADPPQLQDDEAEMPPPKRQDTLSFAQQVIDDNTARLNYEGDPRDMKDYLLRR
KFX91571.1	Pseudogymnoascus sp. VKM F-3808	hypothetical protein O988_07689	MTEAETVTEEKSSSRSKLSGFLKDGLEKGKEGALKGKLALEHSLGLGHKPNVIPPGEANINGELRTVQIGWHPVGGLGGKWFAEKTGLGKKITEKINKYPDPTQHWAVLVGGYCHELWMDENFDVIYINEEVVKDEWHTYEVGTTRFNDEALRQAAEMVIHNMRSTRPAYNIISNNCQNFAVLLLDAIKIGAHKEFATSFAVYQAATGAGQIKDLFVDNHPEEQQDQQRPTLHHQDTTQTAQQVMDENTTKLDNHQTSSSSSFFSSVKDRGKSLMSRGGPKDA
KFY88295.1	Pseudogymnoascus sp. VKM F-4517 (FW-2822)	hypothetical protein V498_06842	MSEAETVTEEKEKRSSSRSKISGYLKEGLEKGKEGALKGALKGKVVIEQSLGLGHKPNVVPPGEANINGELRTVYIGWHPVGGFGGKWFAEKTGLGKKITEKINKYPDPTQHWAVLVGGYCHELWMDEHLDVIYINEEFVKDEWHTYEVGTTRFNDEALRQAAPASGEMVIHNMRATRPAYNIISNNCQNFAVLLLDAIKIGAHKEFATSFAVYQAATGAGQIKDLFIDKHPEEQQDQQRPTLHHQDTTQNAQQVMEDNTTKLDNHQSSFFSSVKDRGMSMFSRDSSKGA
OAA44125.1	Metarhizium rileyi RCEF 4871	hypothetical protein NOR_03853	MTSESLPSAQKREEGEQEEQNVRSKVEDFLKKNYNKGELALKHAIGLGSQPNAVPVAEPVLDGPSRPVEVGWHPVGGLAGKWFAEQTGLGKMITDKINKYPDPTQHWAVLVGGYAHQLWMDENFDVIYTNEMIKREEWRTFEVGETRFNDDALRRAGESVIEAIREKQPGYNLITNNCQTYALQLLDAIKVGAKKEFGTTLTVYERIIGPGSVQDLFIDGHPAGNEPTDAESLHEGTVSAAQQVMHDNTTQLDAKEMQGNGSEDDETRERGSKEAQDEKKTKKRHFFTRLLKK
KXT16667.1	Pseudocercospora musae	hypothetical protein AC579_8044	MNFFKRNKDKGNKARSLETEDVGRKDSKSSMTDKVTTFVKPYLKQAQSWTAKEASDAKLQLQKAAGLGGRPDVVPDGEALVSGEPRTVELGWHPVAGATGKWFAEKTIIGKQITERIGKYPDPTQHWAVIVGDYVHQLWMDENLDVIYINEKLKREDWHIFEVGKTRFNDQALREASRMTIHNMREKRPAYNLISNNCQNFATELLKAIQVGAHREFGTSFAIYQRATGKGAIMDLFADKPEQNSPELKHDEDEMPPPKQQDTVSFAQQVMDENTTKLDHDGDPRP
KFX96745.1	Pseudogymnoascus sp. VKM F-3557	hypothetical protein V490_03161	MTEAETVTEEKTSSRSKISGLLKDGLEKGKEGALKGKLALEHSLGLGHKPNVIPPGEANINGELRTVQIGWHPVGGLGGKWFAEKTGLGKKITEKINKYPDPTQHWAVLVGGYCHELWMDESFDVIYINEEVAKDEWHTYEVGTTRFNDEALRQAGEMVIHNMRSTRPAYNIISNNCQNFAVLLLDAIKIGAHKEFATSFAVYQAATGAGQIKDLFVDNHPEEQQDQQRPTLHHQDTTQNAQQVMDENTTKLDNHQTSSSSSFFSSVKDRGKSLMSRGGPKDA
EME39362.1	Dothistroma septosporum NZE10	hypothetical protein DOTSEDRAFT_75162	MAFMNTYLKQAQTWTAKEANDAKQELQKYAGLGARPDVLPQGEALVVGEPRSVELGWHPVAGATGKWFAEKTMIGKQISQRIGKYPDPTQHWAVIVGNYVHQLWMDENLDVIYINENLKREDWTIYEVGRTRFNDQALGEASRMTIHNMREKRPAYNLISNNCQNFAVELLKAIQVGSGHEFGTTFAIYQRATGKGAIRDLFVAEKPQGETAAQKQDEDGIAKPHRQDTATFAQQIMDEKTTKLDHDGG
